# Supplementary material for: Target-Guided Isolation and Purification of Antioxidants from Urtica laetevirens Maxim. by HSCCC Combined with Online DPPH-HPLC Analysis
Source: Molecules. 2023 Oct 29;28(21):7332. doi: 10.3390/molecules28217332 (PMC10650309; doi:10.3390/molecules28217332)
Supplement: Supplementary file 1 [file molecules-28-07332-s001.zip]

Archive with 1 entries (1 files):
- molecules-2645422-supplementary.pdf
